# Supplementary material for: High Levels of Antibiotic Resistance in MDR-Strong Biofilm-Forming Salmonella Typhimurium ST34 in Southern China
Source: Microorganisms. 2023 Aug 3;11(8):2005. doi: 10.3390/microorganisms11082005 (PMC10458675; doi:10.3390/microorganisms11082005)
Supplement: Supplementary file 1 [file microorganisms-11-02005-s001.zip]

Archive with 1 entries (1 files):
- microorganisms-2483820-supplementary.pdf
